# Supplementary material for: Improving Health Outcomes in Women Who Use Traditional Open Fire Cookstoves by Addressing Cooking Behaviors: A Longitudinal Cohort Study
Source: Int J Environ Res Public Health. 2026 May 13;23(5):647. doi: 10.3390/ijerph23050647 (PMC13206588; doi:10.3390/ijerph23050647)
Supplement: Supplementary file 1 [file ijerph-23-00647-s001.zip]

Archive with 2 entries (2 files):
- IJERPH Supplemental Figures S1 and S2 Final v.3.pdf
- ijerph-4241338-supplementary final.pdf
